# Supplementary material for: Repurposing Leucovorin for Mild Traumatic Brain Injury: Evidence from Biochemical and Behavioral Outcomes in Rats
Source: Pharmaceuticals (Basel). 2026 May 30;19(6):865. doi: 10.3390/ph19060865 (PMC13304662; doi:10.3390/ph19060865)
Supplement: Supplementary file 1 [file pharmaceuticals-19-00865-s001.zip]

Archive with 1 entries (1 files):
- pharmaceuticals-4288440-supplementary.pdf
